# Supplementary material for: ILeukin10Pred: A Computational Approach for Predicting IL-10-Inducing Immunosuppressive Peptides Using Combinations of Amino Acid Global Features
Source: Biology (Basel). 2021 Dec 21;11(1):5. doi: 10.3390/biology11010005 (PMC8773200; doi:10.3390/biology11010005)
Supplement: Supplementary file 1 [file biology-11-00005-s001.zip]

Archive with 5 entries (5 files):
- Figure S1.pdf
- Figure S2.pdf
- Supplementary Table S1.pdf
- Supplementary Table S2.pdf
- Supplementary Table S3.pdf
